# Supplementary material for: An Electrochemical Sensor Based on Carbon Paper Modified with Graphite Powder for Sensitive Determination of Sunset Yellow and Tartrazine in Drinks
Source: Sensors (Basel). 2022 May 27;22(11):4092. doi: 10.3390/s22114092 (PMC9185310; doi:10.3390/s22114092)
Supplement: Supplementary file 1 [file sensors-22-04092-s001.zip]

Archive with 1 entries (1 files):
- sensors-1727362-supplementary.pdf
